# Supplementary material for: Anti-Colorectal Cancer Activity of Solasonin from Solanum nigrum L. via Histone Deacetylases-Mediated p53 Acetylation Pathway
Source: Molecules. 2023 Sep 15;28(18):6649. doi: 10.3390/molecules28186649 (PMC10534604; doi:10.3390/molecules28186649)
Supplement: Supplementary file 1 [file molecules-28-06649-s001.zip]

Archive with 1 entries (1 files):
- molecules-2607053-supplementary.pdf
